# Supplementary material for: Computed tomography findings in patients with primarily unknown causes of severe or recurrent epistaxis
Source: PLoS One. 2019 Aug 1;14(8):e0220380. doi: 10.1371/journal.pone.0220380 (PMC6675056; doi:10.1371/journal.pone.0220380)
Supplement: S1 Minimal Data Set — The excel sheet in S1 represents the minimal data set including patients´ imaging and clinical data used for our study. The legend for the data sheet can be found within the excel file. (XLSX) [file pone.0220380.s001.xlsx]

## Sheet: MDS
Pseudonym	Sex	Age (years)	CT_Diagnosis	DLPmGycm	CTDIvolmGy	Endoscopy Diagnosis	Haemoglobin at admission (g/dl)	Haemoglobin at dismissal (g/dl)	Days until dismissal
1	M	81	0	147	11.68	0	15.2	14.9	4
2	F	81	0	141	11.68	0	13.41	11.2	6
5	M	54	0	158	11.68	0	12.8	12.9	4
6	M	48	0	160	11.86	0	9.7	12.5	6
7	M	72	0	139	11.68	0	12.9	10.7	7
11	F	70	0	153	11.68	0	10.6	10.2	9
13	F	28	0	135	11.5	0	12.7	11.45	2
14	M	69	0	161	11.68	0	15.11	11.7	0
15	F	79	0	201	11.68	0	14.98	12.2	5
20	M	17	0	148	11.5	0	14.5	12.6	7
21	M	75	0	298	34.5	0	13	9.8	6
23	F	57	0	125	11.5	0	12.7	9.8	6
28	F	17	0	84	6.47	0	13.5	12.7	7
32	F	73	0	84	6.47	0	15.4	11.1	4
33	F	82	2	85	6.47	0	7.3	10.3	7
37	M	67	0	91	6.47	0	14.8	14.38	2
38	M	81	0	93	6.47	0	13.7	11.8	6
39	F	88	0	86	6.47	0	10.1	8.8	7
41	F	39	0	71	6.47	0	12.8	11.87	4
42	M	76	0	84	6.47	0	9.4	10.8	30
43	M	63	0	99	6.47	0	13.1	12.1	7
52	F	83	0	99	6.47	0	11.7	11.01	0
54	F	91	0	92	6.47	0	12	11.88	5
120	M	76	0	96	6.61	0	15	14.22	7
123	M	44	0	188	10.49	0	16.6	8.2	5
135	F	72	0	118	7.56	0	13.7	13	5
56	M	71	1	113	6.47	1	14.1	14.1	5
82	M	71	0	103	7.18	1	13	11.8	17
83	M	17	0	158	11.49	1	13.9	11.7	4
86	M	54	1	92	6.46	1	13.5	13.3	3
121	F	93	0	92	6.89	1	8.6	11.7	3
130	M	60	1	97	7.18	1	13.4	9.3	5
141	M	62	0	121	7.71	1	14	11.1	8
242	M	79	1	130	6.47	1	13.8	13.2	47
290	M	82	1	3.8	55	1	15.6	15.12	6
292	M	81	1	3.19	49	1	13.7	9.1	8
296	F	44	1	3.1	45	1	12.4	12.5	4
10	F	73	0	152	11.68	2	9.9	9	4
12	M	86	0	141	11.68	2	16.7	15.9	32
35	F	94	2	90	6.47	2	10.8	9.9	5
36	M	62	0	79	6.47	2	15.6	15.14	0
40	F	57	0	84	6.47	2	15.3	15.21	3
47	M	85	2	106	6.47	2	12.3	11.71	2
48	M	82	0	115	6.47	2	14.3	13.9	14
49	M	56	0	88	6.47	2	13.1	13.08	2
61	M	55	0	86	6.47	2	15	12.8	6
67	M	83	2	89	6.47	2	14.1	12.76	11
68	F	53	0	72	6.03	2	13.1	8.9	3
69	F	74	0	75	6.18	2	11.5	11.21	4
75	F	88	2	88	6.61	2	11.6	10.67	1
89	F	70	0	142	11.64	2	12.9	11.87	0
91	M	76	0	101	6.61	2	14.1	10.9	9
168	M	80	2	93	6.61	2	12.8	12.01	1
169	M	83	2	98	6.61	2	11.6	11.5	2
235	F	70	2	147	11.68	2	13.43	12.81	2
249	F	64	2	194	11.64	2	15.5	14.88	1
257	F	55	2	102	8.04	2	14.74	14.31	1
259	F	76	2	292	15.66	2	8.3	10.6	37
282	F	92	2	94	7	2	14	13.07	4
294	F	65	2	190	14	2	12.9	12.81	5
29	F	82	1	84	6.47	3	15.4	15.03	1
30	F	7	0	21	1.96	3	13.44	12.67	1
34	M	74	0	101	6.47	3	15.5	14.57	2
77	M	71	0	170	11.6	3	16.1	14.2	6
78	F	59	0	200	11.64	3	17.5	16.2	3
92	F	55	1	112	8.33	3	11.7	12.9	6
94	F	56	0	92	7.04	3	13.4	12.2	5
98	M	52	0	140	8.91	3	14.7	14.69	0
102	F	70	0	138	11.64	3	14.3	13.99	1
236	M	50	3	150	11.5	3	14	11.6	8
70	M	68	0	96	6.75	4	10	9.7	8
25	M	54	0	145	11.68	5	12.66	12.1	2
27	F	72	0	86	6.47	5	10.9	11.2	6
51	M	68	0	94	6.47	5	13.3	11.2	0
72	F	74	0	78	6.46	5	8	10.7	7
74	M	73	0	106	7.04	5	14.3	12.5	7
80	M	83	0	122	7.76	5	14.1	14.6	7
87	M	72	0	108	6.61	5	14.1	11.9	3
88	M	64	0	103	7.18	5	11.4	11.01	6
90	F	88	0	82	6.46	5	13.49	13.13	0
101	M	64	0	168	11.64	5	12.3	10.6	5
103	M	54	2	84	5.89	5	14.89	14.18	3
104	F	88	0	98	6.61	5	10.8	10.02	7
106	M	64	0	106	7.04	5	13.8	13.91	5
107	F	62	0	90	6.61	5	13.9	13.7	6
108	F	84	0	82	6.46	5	13.2	13	2
111	M	83	0	113	8.04	5	14.5	14.41	5
114	F	64	0	88	6.28	5	12.4	12.84	9
115	M	72	0	116	7.9	5	10.8	8.9	7
116	F	88	0	80	6.32	5	14.4	14.2	8
122	M	74	0	112	7.89	5	13.5	9.9	5
126	M	68	0	112	7.33	5	12.5	12.3	3
127	F	61	0	80	5.6	5	15.1	14.83	2
133	F	61	0	169	11.64	5	12.4	12.13	3
134	F	49	0	188	11.64	5	12.5	12.7	1
138	M	80	0	128	7.65	5	15.4	15.03	1
139	M	28	0	110	7.36	5	15.3	14.89	2
140	F	81	1	180	13.3	5	12.5	12.12	2
142	M	86	1	83	6.51	5	14.67	13.66	3
148	M	20	0	148	11.64	5	13.8	12.5	8
149	M	80	0	94	6.18	5	11.9	12.09	4
151	M	80	0	95	7.47	5	15.4	14.32	4
152	F	58	0	123	11.4	5	15	13.5	6
153	M	72	0	155	10.49	5	15.7	15.33	2
156	M	56	0	108	7.47	5	14.3	14.09	4
159	M	81	0	109	6.18	5	11.2	11.12	6
161	M	49	0	125	8.62	5	13.6	13	2
163	F	82	0	85	5.89	5	10.9	10	3
164	F	59	0	172	11.82	5	13.6	12.94	3
167	M	83	0	85	5.74	5	10.92	10.9	4
170	F	71	0	112	7.93	5	7.5	8.6	4
171	M	71	0	249	17.4	5	17.3	14.8	6
173	M	74	0	238	17.4	5	12.9	10.9	5
178	F	79	0	85	6.61	5	12.8	13.3	5
179	M	85	0	45	3.36	5	12.9	12.56	3
181	F	20	0	59	4.58	5	11.11	11.05	2
182	F	77	0	86	5.11	5	12.1	10.4	6
183	M	90	0	49	3.62	5	14.2	13.48	4
184	M	72	0	245	17.4	5	11.4	10.84	4
185	M	70	0	299	24.24	5	13.3	12.4	2
186	M	81	0	45	3.01	5	11.6	10.7	1
187	M	19	0	192	17.4	5	16.3	15.72	1
188	M	71	0	50	3.28	5	16.2	15.7	4
189	M	70	0	48	3.49	5	12.7	11.66	4
190	M	87	0	46	3.19	5	13.4	11.6	4
194	M	88	0	42	3.1	5	13.9	21.6	5
195	F	75	0	51	3.54	5	12.3	13.3	3
196	F	61	0	1283	65	5	13.2	12.43	0
197	M	72	0	58	3.54	5	13.1	13.8	5
198	M	57	0	136	8.33	5	14.5	14.2	3
199	M	54	0	58	3.54	5	11.5	10.09	1
203	F	58	0	44	2.93	5	13.4	12.12	3
205	M	79	0	52	3.58	5	12.8	12.77	4
208	F	77	0	71	3.71	5	13.2	12.64	4
209	M	62	0	103	7.28	5	14.2	14.31	3
210	M	67	0	69	3.97	5	16	14.4	4
213	F	78	0	50	2.84	5	13.9	13.4	5
214	F	69	1	48	3.07	5	13.8	13.31	3
215	M	53	0	39	3.01	5	15.3	14.4	3
216	F	91	0	112	7.93	5	14.54	14.51	4
217	F	45	0	43	2.93	5	13.9	14.3	6
218	M	57	0	50	3.36	5	13.7	12.98	4
221	F	80	0	47	3.36	5	13.7	12.1	5
222	M	80	0	56	3.62	5	13.7	11.9	12
223	M	33	0	52	3.36	5	14.9	12.8	4
225	F	56	0	65	4.84	5	13.7	13.21	4
229	F	56	0	42	2.93	5	12.8	12.09	3
231	F	85	0	41	2.93	5	12.1	11.78	2
232	M	51	0	51	3.51	5	14.5	13.33	4
234	F	89	0	134	11.68	5	9.81	8.88	22
237	M	69	0	121	8.62	5	9.1	9.7	54
240	F	77	3	86	6.47	5	11.5	9.6	4
241	F	86	3	108	6.47	5	9.7	9.6	12
245	M	62	2	102	6.47	5	15.4	15.7	2
248	M	66	0	124	6.61	5	12.14	11.75	1
250	M	85	2	90	6.75	5	11.9	10.1	4
251	F	73	2	103	6.61	5	12.8	12.2	4
252	F	90	3	95	6.61	5	13.6	9.1	18
255	M	69	0	94	6.61	5	13.7	13.21	5
258	M	76	0	88	6.32	5	12.3	11.64	1
261	M	47	0	111	8.04	5	14.5	11.5	14
262	M	48	0	104	10.61	5	13.7	12.3	7
263	F	90	0	92	6.61	5	14.6	13.8	19
266	F	67	0	82	5.89	5	14.8	13.9	4
267	F	92	3	109	7.04	5	10.59	10.31	12
271	M	66	0	112	6.89	5	15.2	14.45	4
272	F	79	2	119	6.61	5	12.4	11.6	6
273	F	74	2	95	6.61	5	10.6	9	19
278	M	84	0	132	9	5	14.9	12.9	4
280	F	86	0	147	10	5	11.7	10.4	15
284	M	67	0	120	8.71	5	13.4	12.4	10
285	F	93	2	85	6.31	5	11.1	11.9	25
286	M	81	0	116	7.99	5	16.8	15.6	7
287	M	20	2	95	7	5	7.8	7.8	1
297	M	68	0	53	4	5	9.3	10.5	18
299	F	80	0	68	5	5	15.9	14.71	1
302	M	82	0	53	4	5	6.9	9.4	11
303	F	66	2	96	7	5	12.4	12.7	3
3	M	22	2	165	11.68	5	13.77	13.04	2
4	F	88	0	145	11.68	5	10.3	11.3	8
8	M	70	0	148	11.68	5	15.88	15.4	5
24	F	62	0	145	11.5	5	12.2	11	13
53	F	83	0	97	6.47	5	5.9	12.8	26
55	M	70	0	93	6.47	5	8	7.7	9
63	M	32	0	91	6.47	5	13	12.1	7
177	M	44	0	170	8.22	5	10.5	10.11	2
9	M	27	2	166	11.68	5	16.61	16.5	3
16	M	91	0	163	11.5	5	10.8	9.44	4
17	M	89	0	0	0	5	13	13	5
18	M	54	0	154	11.68	5	14.6	13.94	3
19	F	73	0	118	8.01	5	10.8	11.3	19
22	M	53	0	134	11.5	5	7.6	8.7	4
26	M	69	4	240	17.79	5	14.3	13.1	5
31	M	48	0	112	6.47	5	14.2	13.73	1
44	M	19	2	80	6.47	5	15.7	12.6	6
45	M	36	2	82	6.47	5	14.9	13.3	8
46	M	61	0	154	11.5	5	15.4	14.66	4
50	F	57	0	83	6.47	5	12.4	11.5	3
57	F	70	0	82	6.47	5	13.5	10.3	8
58	F	83	0	88	6.47	5	13.9	12.4	7
59	F	84	0	86	6.47	5	9.6	8.4	8
60	F	77	0	91	6.47	5	9	11.6	6
62	M	84	0	90	6.47	5	11.5	12.4	6
64	F	49	0	91	6.47	5	9.4	9	6
65	F	72	0	113	7.76	5	14.5	11.3	6
66	M	57	0	152	11.5	5	13.8	10.9	25
71	M	77	0	102	7.36	5	14.9	13.3	2
73	F	66	0	89	6.61	5	11.9	9.6	5
76	M	70	0	103	6.89	5	14.4	13.4	10
79	M	66	0	0	0	5	12.2	10.1	15
81	M	51	0	110	7.33	5	15.1	13.7	6
84	F	59	0	76	6.32	5	13.3	12.99	4
85	M	81	0	192	11.64	5	14.1	14.32	5
93	M	55	0	86	6.18	5	14.4	8.4	8
95	M	85	0	89	6.61	5	9.1	9.12	0
96	M	57	0	183	11.21	5	15	10.2	5
97	M	63	2	88	6.18	5	15	11.4	8
99	M	81	0	167	11.64	5	9.6	10.9	15
100	F	64	0	77	5.89	5	12.1	9.9	8
105	M	40	0	86	6.61	5	14.9	13.8	6
109	F	59	0	76	6.03	5	11.7	11.3	7
110	M	63	0	112	7.47	5	10.5	9.7	7
112	F	70	0	89	6.61	5	7.8	11.1	7
113	M	64	0	103	6.32	5	11.2	10.3	4
117	F	65	0	107	6.61	5	12	11.01	7
118	M	61	0	94	6.61	5	12.2	11.46	8
119	M	54	0	130	7.61	5	14.2	11.2	7
124	M	59	0	236	13.36	5	17	13.2	6
125	F	59	0	124	8.62	5	13.8	9.2	22
128	F	89	0	77	5.74	5	14.1	11.8	6
129	F	45	0	87	5.89	5	12.9	9.9	4
131	M	62	0	100	7.04	5	15.1	11.8	10
132	M	39	0	149	8.79	5	14.9	13.6	5
136	F	72	0	78	6.18	5	31.1	10.8	28
137	M	81	0	236	13.16	5	15	10.5	18
143	M	84	0	115	7.04	5	13	12.1	7
144	M	57	0	125	8.62	5	15.3	11.6	9
145	M	64	0	92	6.61	5	11.2	10.67	4
146	M	20	0	95	6.61	5	14.2	12.4	7
147	F	52	0	82	6.46	5	10.6	9.3	7
150	M	71	0	92	6.32	5	12.7	11.5	11
154	M	86	0	88	6.61	5	13.2	9.1	6
155	F	75	0	89	6.32	5	13.6	12.12	3
157	M	71	0	114	7.47	5	14.8	13.67	5
158	F	81	0	137	11.64	5	15.5	13.6	5
160	F	61	0	178	11.64	5	9.1	10	6
162	F	67	0	89	6.61	5	14	10.8	18
165	F	33	2	88	6.46	5	10.9	10.4	9
166	M	69	0	87	5.6	5	14.4	14.8	8
172	M	73	0	78	5.17	5	12.1	11.88	3
174	F	82	0	262	17.4	5	15.2	14.3	7
175	M	60	0	80	5.7	5	16.3	14.5	6
176	M	82	0	74	5.03	5	13	11.8	7
180	M	61	0	49	3.45	5	13.3	11.8	12
191	M	72	0	46	3.45	5	15.6	15.32	3
192	M	55	0	50	3.45	5	15.8	14.3	8
193	M	41	0	36	3.01	5	12.5	12.21	5
200	M	56	0	52	3.5	5	12	11.66	6
201	M	60	0	365	17.4	5	14	14.54	0
202	M	81	0	253	15.22	5	14.5	11.5	16
204	F	60	0	44	3.28	5	15.4	14.77	3
206	F	39	1	86	6.24	5	13.5	12.65	3
207	M	66	0	61	3.89	5	15.2	14.78	8
211	F	64	0	46	3.28	5	14.1	11.9	8
212	F	92	0	52	3.36	5	12.9	12.8	5
219	M	48	0	51	3.19	5	16.4	15.3	7
220	M	67	0	246	17.4	5	15.7	11.4	7
224	M	69	0	56	3.54	5	10.9	10.7	11
226	M	57	0	44	3.01	5	13.4	12.6	7
227	M	82	0	56	3.15	5	16.8	14	12
228	M	71	0	58	3.8	5	14.6	11.3	4
230	M	48	0	47	3.19	5	10.6	9.1	7
233	F	72	0	58	3.71	5	12.8	10.6	5
238	M	52	3	91	6.47	5	11.9	11.22	6
239	F	55	0	93	6.47	5	12.5	12.41	3
243	M	54	0	89	6.47	5	13.3	10.3	10
244	F	84	0	82	6.47	5	13.8	12.5	8
246	F	61	0	74	6.32	5	13.1	9.3	6
247	M	60	0	215	11.64	5	15.6	14.8	8
253	M	53	3	94	6.61	5	13.1	11.5	8
254	F	87	2	124	6.61	5	9.4	11.5	33
256	M	64	0	205	13.36	5	16	13.4	8
260	M	84	0	142	9.62	5	14	13.1	8
264	M	70	0	86	6.18	5	14.5	14.01	5
265	F	89	0	85	6.61	5	8.6	7.8	1
268	F	86	0	90	7.18	5	13.2	11.3	7
269	M	49	0	207	11.64	5	14.4	14.03	4
270	M	39	0	162	11.64	5	15.8	13.8	9
274	M	85	3	19.2	279.98	5	10.2	10.1	4
275	M	75	2	141	9.52	5	15.2	14.3	21
276	M	97	2	88	7	5	13.1	12	4
277	M	81	2	140	9.21	5	8	9.2	1
279	M	54	0	95	6.57	5	10.2	9.4	7
281	F	83	3	157	11.03	5	13.3	7.8	6
283	M	60	0	101	6.14	5	13.1	12.8	5
288	M	75	0	72	6.33	5	13.7	13.2	9
289	M	56	0	88	6.21	5	8.4	9.4	8
291	M	80	3	42	3.04	5	14.6	13.71	6
293	F	65	0	48	3.14	5	7.8	9.7	6
295	M	59	0	76	6.41	5	7	9.5	6
298	F	84	0	42	3.04	5	8.6	6	22
300	M	74	0	68	3.99	5	9.8	9.3	68
301	M	37	2	353	19	5	15.5	14.41	1
304	M	60	0	51	3.42	5	14.6	14.56	5
										M= Male ; F= Female
										CT-Diagnosis 0=no findings; 1=Tumor, 2=trauma / fracture, 3=Inflammation, 4=anat. Variant, 5= vascular malformation
										Endoscopy findings 0=no findings: 1=Tumor, 2=trauma / fracture, 3=Inflammation, 4=anat. Variant, 5=anterior Bleeding (A. ethm.ant/LK), 6=posterior bleeding / other location, 9=iatrogen
